# Supplementary material for: NLRP3, NLRC4 and NLRC5 Gene Polymorphisms Associate with Susceptibility of Pulmonary Aspergillosis in Non-Neutropenic Patients
Source: J Clin Med. 2022 Mar 28;11(7):1870. doi: 10.3390/jcm11071870 (PMC8999807; doi:10.3390/jcm11071870)
Supplement: Supplementary file 1 [file jcm-11-01870-s001.zip]

Archive with 1 entries (1 files):
- jcm-1634546-supplementary.pdf
